# Supplementary material for: Beneficial Effects of Olive Oil Enriched with Lycopene on the Plasma Antioxidant and Anti-Inflammatory Profile of Hypercholesterolemic Patients
Source: Antioxidants (Basel). 2023 Jul 20;12(7):1458. doi: 10.3390/antiox12071458 (PMC10376681; doi:10.3390/antiox12071458)
Supplement: Supplementary file 1 [file antioxidants-12-01458-s001.zip]

Archive with 1 entries (1 files):
- antioxidants-2441283-SI.pdf
